# Supplementary material for: Multiplexed cytokine profiling identifies diagnostic signatures for latent tuberculosis and reactivation risk stratification
Source: PLoS One. 2025 Apr 9;20(4):e0316648. doi: 10.1371/journal.pone.0316648 (PMC11981658; doi:10.1371/journal.pone.0316648)
Supplement: S1 File — The supporting information file contains additional experimental details, including a multiplexed calibration curve for all thirteen targets in the panel; example data trace from a patient specimen; LTBI classification ROC curves; antibody and reagent information; variable importance metrics (VIMs) for absolute and normalized cytokine values, median values of absolute and normalized cytokine levels for different clinical designations. (CSV) [file pone.0316648.s001.csv]

Subject.number	LTBI status	High.Risk	Low.Risk	Abnormal.CXR	Immunosuppression	HCW	TB.case.contact	Number.TSTs	BCG	HIV.Test	TST.results	TEST.indur	TST.interval	McGill.cummulative.risk.value	McGill.annual.risk	McGill.Risk.Bin	QFT	QFT.value.or.QPT.tube1	QTP.value.tube.2	LTBI.by.CDC	LTBI.Strict	LTBI.Strict.mod	Active.TB	Non.tuberculous.mycobacteria	Unexposed.vs..possibly.likely.exposed	IL.1b_TB1	CCL4_TB1	IL.10_TB1	IP.10_TB1	IL.17_TB1	TNF.a_TB1	CCL2_TB1	IL.6_TB1	CCL8_TB1	IL.15_TB1	CCL3_TB1	IL.2_TB1	IFN.g_TB1	IL.1b_MIT	CCL4_MIT	IL.10_MIT	IP.10_MIT	IL.17_MIT	TNF.a_MIT	CCL2_MIT	IL.6_MIT	CCL8_MIT	IL.15_MIT	CCL3_MIT
	LTBI positive (CDC+ and/or strict+)=1; LTBI negative=0	High risk = 1; not high risk=0; indeterminant = .	Low risk = 1; not low risk=0; indeterminant = .	No = 0; Yes=1	No = 0; Yes=1	No=0; yes with no pt contact=1; yes with patient contact=2	Unlikely=0; yes >5y(remote)=1; yes<5y(recent)=2; unknown=3		No=0; unknown=1; yes=2; probably no=3	negative=0; untested=1; positive=2	negative=0; positive=1; NA=3			[risk=0 if h/o(-)TST and study QFT=0]		None (<2) =0; low risk (2<x<4.11)=1; high risk (>4.11)=2	Negative =0; indeterminant=1; positive=2			Negative=0; Positive=1	Negative=0; Positive=1	Negative=0; Positive=1	No=0; yes untreated TB=1; yes treated TB=2	No=0; yes=1; unknown=3	unexposed=0; possibly or likely exposed =1	Absolute cytokine data (pg/mL); column name = target_QFT stimulation	Absolute cytokine data (pg/mL); column name = target_QFT stimulation	Absolute cytokine data (pg/mL); column name = target_QFT stimulation	Absolute cytokine data (pg/mL); column name = target_QFT stimulation	Absolute cytokine data (pg/mL); column name = target_QFT stimulation	Absolute cytokine data (pg/mL); column name = target_QFT stimulation	Absolute cytokine data (pg/mL); column name = target_QFT stimulation	Absolute cytokine data (pg/mL); column name = target_QFT stimulation	Absolute cytokine data (pg/mL); column name = target_QFT stimulation	Absolute cytokine data (pg/mL); column name = target_QFT stimulation	Absolute cytokine data (pg/mL); column name = target_QFT stimulation	Absolute cytokine data (pg/mL); column name = target_QFT stimulation	Absolute cytokine data (pg/mL); column name = target_QFT stimulation	Absolute cytokine data (pg/mL); column name = target_QFT stimulation	Absolute cytokine data (pg/mL); column name = target_QFT stimulation	Absolute cytokine data (pg/mL); column name = target_QFT stimulation	Absolute cytokine data (pg/mL); column name = target_QFT stimulation	Absolute cytokine data (pg/mL); column name = target_QFT stimulation	Absolute cytokine data (pg/mL); column name = target_QFT stimulation	Absolute cytokine data (pg/mL); column name = target_QFT stimulation	Absolute cytokine data (pg/mL); column name = target_QFT stimulation	Absolute cytokine data (pg/mL); column name = target_QFT stimulation	Absolute cytokine data (pg/mL); column name = target_QFT stimulation	Absolute cytokine data (pg/mL); column name = target_QFT stimulation
1	1	1	0	0	0	2	0	1	2	0	0	NA	12	4.31	0.1	2	2	8.1	7.87	1	1	1	0	0	1	1798.89607	23132.2415	289.398993	6690.24163	0	334.922211	37377.0031	6672.64234	3558.2088	20.0067493	4144.70179	73.3760004	42.6324504	6107.31009	132135.554	463.746928	4724.07218	0	659.535584	9922.44316	35442.6361	859.509746	0	17828.77
2	0	0	1	1	0	0	0	1	0	1	1	NA	NA	0.43	0.05	0	0	-0.01	-0.01	0	0	0	0	1	0	1988.76749	767.280839	286.022344	149.669233	278.077458	1971.60934	6815.32534	723.651084	54.2922527	121.619098	737.850102	72.0059371	200.264474	2893.26041	25405.6341	318.316496	695.392127	29.2733084	0	1055.32294	12494.9025	0	3.68870279	2474.56739
3	0	0	.	NA	0	0	0	0	0	1	3	NA	NA	0	0	0	0	0	0	0	0	0	0	0	0	5005.5577	44827.655	303.24835	0	0	0	43375.0459	35621.2658	26.1004181	0.53478066	9135.46064	21.6095763	0	15849.2195	1261811.3	3204.55281	1605.94867	682.648136	3266.22264	8680.43571	122708.367	156.620954	184.778653	17938.5172
4	1	1	0	0	0	0	2	2	2	1	1	17	NA	4.8	0.1	2	2	2.02	1.54	1	1	1	0	0	1	1700.8027	5895.76534	204.925718	922.426758	520.525325	2366.42907	7152.09337	6777.88772	339.517183	27.6401324	1274.6389	180.500398	53.3696443	5631.51855	218781.469	4346.15448	3002.53923	563.412144	3465.43487	16837.4323	37526.2362	4380.73461	168.691129	12809.7616
5	1	0	1	0	0	2	0	1	0	0	1	17	NA	4.6	0.1	2	2	0.38	0.6	1	1	1	0	0	1	2732.85117	12823.8566	1766.34501	179.386531	858.414586	1755.5001	35731.9547	33806.3462	23.9609339	60.9949181	6473.82181	70.363845	182.501809	13703.3477	0	3247.33757	674.979274	2082.24064	25036.5745	18178.52	125304.633	409.544856	105.349132	19907.2781
6	0	0	.	1	1	0	0	3	0	1	0	0	48	0	0	0	0	0	0	0	0	0	0	1	0	4430.0909	4376.92002	3037.52763	112.058976	8.64562115	0	23974.7614	21958.0128	47.2669829	20.0465985	2914.35634	149.530477	0.3497405	3481.94188	43155.5485	4425.04699	3181.72313	134.811402	424.198768	22084.4897	37699.2833	1230.51007	13.7413955	6402.124
7	1	1	0	0	0	0	1	1	2	0	1	NA	NA	4.39	0.1	2	2	6.15	6.14	1	1	1	0	0	1	1063.20315	138742.413	1412.21275	6448.47223	77.7200264	3798.84416	35489.014	20377.3861	103.545301	6.62658923	13038.2428	2331.84581	157.737613	5532.89861	0	1193.92703	1560.31729	937.856968	4624.3417	24367.8213	29691.9705	7.89294598	36.3540018	17093.7047
8	0	1	1	0	0	1	2	4	0	0	0	0	67	0	0	0	0	0.12	0.09	0	1	0	0	0	1	3659.00936	6027.87317	769.557563	155.80166	95.1255703	4912.75918	19859.5636	7980.06784	59.7868925	53.8586824	2119.10142	211.278711	104.820454	8366.02	247136.349	2671.00704	732.19325	448.78904	8824.01003	10440.4569	41209.2631	208.558005	166.638512	16639.6969
9	0	0	1	NA	0	2	0	1	2	0	1	15	145	1.33	0.03	0	0	0	-0.01	0	1	0	0	0	1	702.802602	2458.20993	852.947343	47.0924657	117.542071	0	5078.95358	13463.9	0	18.7602512	933.642309	56.1323609	5.79665543	13365.8703	0	2187.66009	1023.18164	301.619781	186.899896	6959.04685	37922.3649	574.920735	19.7311967	9101.33748
10	1	1	0	0	1	0	0	0	1	0	3	NA	NA	59.68	1.99	2	2	1.71	1.31	1	1	1	0	0	1	1193.86239	10159.5111	735.422076	3952.53886	1280.45245	0	44023.1566	8441.43666	409.662762	16.9809482	1151.67837	1193.45227	61.0676673	12594.0622	51491.3032	2202.42934	1234.92386	87.0486703	1675.24345	14626.2557	45813.9118	199.162284	11.7997288	12890.3026
11	0	0	.	1	0	0	0	1	1	1	0	NA	NA	0	0	0	0	0	-0.01	0	0	0	0	1	0	673.2526969	983.4631304	225.1657566	389.221248	225.5717996	125.6122633	15623.19075	102.7924579	119.2204437	288.9038745	728.5919574	29.82273597	87.37583419	2237.3542	60590.73703	885.587066	3632.799068	134.1393265	578.5013465	25401.01055	9000.649737	4209.175765	504.4315435	12509.94309
12	1	1	0	NA	0	2	0	1	2	0	0	NA	24	4.21	0.1	2	2	7.2	7.2	1	1	1	0	0	1	767.4310934	48721.86104	493.0625989	11173.51213	510.88262	613.4478715	71178.89001	1617.222139	8289.667888	237.7782645	4869.33207	1010.718029	1026.630547	4947.613623	1387992	1893.631038	6999.13077	273.3048026	5489.183375	7009.383405	23945.20871	863.8055669	94.34747441	20283.42569
13	0	1	0	1	0	0	3	0	0	0	3	NA	NA	0	0	0	0	0.03	0.25	0	0	0	1	0	1	5457.16259	84063.70955	1007.290786	692.206834	394.0148316	2351.178821	63105.77948	12026.13445	435.8482195	184.9578869	10570.22461	40.55737489	84.13464505	1864.059599	15481.80382	208.0827807	530.2826092	0	531.76778	7197.956906	5291.64009	0	40.96488212	5332.023835
14	0	0	.	NA	0	0	0	1	1	1	0	NA	NA	0	0	0	0	0	0	0	0	0	0	1	0	868.5786107	54776.37162	2355.124136	454.2968475	331.6525615	1085.835504	80563.27429	12294.26565	152.8606419	606.3876858	10899.5937	41.14788836	133.3707358	3920.01722	1387992	2073.669392	2223.872723	296.1537103	1333.582089	10677.65367	31619.0423	687.6431694	39.68991266	2016.728021
15	1	1	0	0	0	0	0	4	1	0	1	18	1	0.6	0.1	0	2	5.99	5.98	1	1	1	0	0	1	229.9593058	10465.92592	398.6132122	9637.181193	183.7276628	755.3984633	22713.75591	758.0241312	2978.411695	109.5303654	696.5055569	347.9213854	117.2273636	5106.341524	1387992	1971.649877	5144.225749	630.3688148	2928.747464	46666.26696	14666.94173	16184.47902	380.19429	16534.51432
16	1	1	0	NA	0	0	0	1	2	1	1	NA	NA	4.08	0.1	1	2	4.23	4.43	1	1	1	0	0	1	1770.585849	6852.901194	683.671104	2647.649247	9.189626051	807.102421	122240.5607	5257.567859	102.0732698	383.3529775	8639.31945	385.8690185	49.17643496	4153.63659	1387992	4413.27062	2223.173394	939.0172686	2344.919641	31684.18275	42767.413	1116.279457	490.2095995	16847.5498
17	1	1	0	0	1	0	3	0	0	0	3	NA	NA	59.68	1.99	2	2	0.86	0.5	1	1	1	0	0	1	461.439337	14407.21201	1153.47219	2179.033169	696.2862857	1198.173067	6463.779616	4898.287192	386.1843037	24.6565688	5990.3567	26.05624479	1.571461617	5757.738751	1387992	5712.877197	4849.446303	26.40723533	2878.928512	22084.52257	26560.47009	1859.558931	48.08785086	16035.73297
18	1	0	1	0	1	2	3	1	0	0	1	NA	NA	0.55	0.27	0	0	0.18	0.02	1	1	1	0	0	1	74779.69964	4099.991069	2782.035067	23524.33702	43972.81399	2636.393722	177595.6337	8625.205959	342.4552115	5717.819457	1777.291275	295.4165173	8092.594484	64694.44946	79437.78123	5289.531132	17764.07588	9946.682145	2298.331194	301272.9911	21603.49297	4434.253299	3266.939039	9402.447721
19	1	1	0	0	1	0	0	1	0	0	1	NA	NA	0.28	0.28	0	2	1.08	1.06	1	1	1	0	0	1	686.4362061	1378.700874	366.5279309	562.6874905	324.6795873	236.2898845	12767.61125	326.1897772	577.5350841	129.4082931	249.8408043	95.02305433	56.00277741	906.441454	88502.43353	1968.475558	1309.730331	264.5036966	1366.02627	12755.30507	12014.84406	688.2426537	427.4897511	7412.922763
20	0	0	.	1	1	0	0	3	0	1	0	0	55	0	0	0	0	-0.01	-0.01	0	0	0	0	1	0	2154.423929	1683.442145	522.8947155	313.7708455	189.5172386	172.0222855	7024.045169	1659.939277	183.8296267	34.14564618	825.6091493	17.66197779	71.87690139	2030.621569	45989.05782	2346.840268	2314.071638	278.9293274	980.7820263	10584.41882	5599.498843	682.1891966	159.5983375	4177.968125
21	0	0	1	1	0	0	1	1	0	1	3	NA	NA	0	0	0	0	0	0	0	0	0	0	1	0	3096.989223	4010.692669	648.1890889	482.3609297	650.5392103	210.7219821	27291.75554	1700.510075	62.29121634	379.4157732	757.9457063	37.53729688	559.7138334	5817.081884	92737.9029	2866.619242	5218.190688	876.7933419	4835.748909	5221.257794	11764.52219	575.5247391	526.7630574	14147.79343
22	0	0	1	1	0	0	0	1	0	1	1	NA	NA	0.38	0.05	0	0	-0.01	-0.01	0	0	0	0	1	0	464.1248888	2575.123181	348.2585738	570.4150509	0	134.4215192	23095.63635	838.0287247	581.05404	156.2825643	521.7635553	14.41630433	91.75657175	4450.950416	1387992	2744.434929	914.8828548	186.9587264	301.9675576	26643.62606	36788.5238	223.7737356	137.7209164	20296.54584
23	0	0	.	1	1	0	0	1	0	0	0	NA	NA	0	0	0	0	0	0	0	0	0	0	1	0	1446.637703	11665.09556	1545.686586	293.4609855	0	1113.988197	2544.970491	14075.7972	168.0433841	37.47518553	4778.003355	58.89521769	89.73177629	3181.306743	48653.19565	11498.9628	2394.583645	385.3846612	1396.158137	55618.73622	65136.52894	4139.888203	1154.996053	7478.051683
24	1	1	0	0	1	0	0	0	0	1	3	NA	NA	1.57	0.1	0	2	1.68	1.7	1	1	1	1	0	1	2360.3229	14411.12621	976.9207897	11542.04669	599.6726128	934.9459544	28495.05875	7438.039982	205.8526318	407.7204469	6764.362375	169.2626881	429.6588325	14916.41568	3220.021621	6603.016642	1985.49786	2742.219709	3753.476999	5744.038734	2029.354813	981.4488854	1087.834125	1054.178004
25	0	0	.	0	1	0	0	1	0	0	0	NA	NA	0	0	0	0	0.01	0.03	0	0	0	0	1	0	963.7934739	9909.997649	508.7389507	311.7773992	762.9088092	1210.662937	5737.523958	3336.415942	771.8594846	384.8767295	3848.165418	68.38668777	283.4637979	5368.049914	1387992	2284.720889	6917.716457	292.1693676	2422.377552	31642.77453	24630.17691	1567.919736	294.7361653	46177.44408
26	0	0	1	0	0	1	2	4	0	0	0	0	74	0	0	0	0	0.16	0.22	0	1	0	0	0	1	1006.785428	3584.548386	1007.394598	674.9484498	284.5172896	263.5998081	4319.915835	1410.022646	148.0774323	324.8770888	824.0762455	30.89350039	406.4943423	5191.58562	231846.639	2843.225906	1467.075079	702.5364606	2117.21073	11035.92984	18322.76371	610.4956065	566.3363485	21149.98034
27	1	1	0	0	0	0	0	2	0	0	1	19	10 days	9.52	0.28	2	0	0.18	0.18	1	1	1	0	0	1	2862.789119	7186.879641	432.2301068	2060.052172	0	592.4231998	19310.26947	423.4248269	424.1094061	272.5426588	1571.674958	999.0569276	432.2657794	9405.582836	409730.6824	6736.995542	5504.735205	3451.290149	8937.208293	9768.878112	25078.28564	2065.053619	952.6860741	7465.30435
28	0	1	0	1	0	0	0	1	0	0	0	NA	NA	0	0	0	0	0.23	0.24	0	0	0	0	0	1	480.7744895	2741.002756	1543.184136	445.0185187	0	340.5152196	3374.331586	1697.936639	163.3525618	121.4247402	823.0334052	0	179.906918	1955.139103	71233.73519	1829.357333	1527.796818	0	294.974907	7677.588994	17640.88756	1288.10763	336.701663	16483.56885
29	0	0	1	1	0	0	1	1	0	1	0	NA	NA	0	0	0	0	-0.01	-0.01	0	0	0	0	1	0	1612.707619	4346.823121	575.9506492	455.1771522	0	335.6155825	4980.061359	1174.660193	693.0613223	520.0594433	1469.190671	113.7699083	182.8509854	1849.769862	105509.305	7349.43866	790.5660677	106.8100426	306.5035062	6705.638962	8268.906284	636.1352315	150.728196	17650.67828
30	0	0	.	1	0	0	0	1	1	1	0	NA	NA	0	0	0	0	0.02	0.04	0	0	0	0	1	0	122.9800043	1269.199533	684.9007167	85.80940378	0	216.2959242	4843.140681	606.8995996	22.65052844	125.7985249	325.1942478	16.33669603	137.8267165	298.4014171	1387992	1868.170967	1868.465215	0	876.9605238	11533.21758	2612.397515	311.5662295	24.10972389	8763.628748
31	0	0	.	1	0	0	0	1	0	1	0	NA	NA	0	0	0	0	0	0.02	0	0	0	0	1	0	465.3022721	33098.05938	2656.812193	182.3829058	0	2092.749833	19635.39395	6302.814429	0	228.4084925	7026.383251	115.493095	199.7304018	2235.465932	1387992	3999.393492	5164.356562	0	3117.808024	24410.02078	28772.95102	1334.948343	141.5906081	17206.97262
32	0	0	1	1	0	0	0	0	0	0	3	NA	NA	0	0	0	0	0.02	0.02	0	0	0	0	0	1	1786.529563	3791.992768	1451.640824	0	0	905.916556	8804.060175	4349.0804	208.7424749	96.75061382	1326.371977	264.4728711	18.50547377	3025.819928	43113.37683	4705.493281	1343.527088	635.7960226	776.755264	30021.639	20951.17245	1298.533682	89.60083426	8344.514376
34	0	0	1	1	0	0	0	1	0	1	0	NA	NA	0	0	0	0	0	0	0	0	0	0	1	0	1371.781415	13991.81292	3656.794202	0	0	900.8170355	10314.86575	7559.306882	38.14138053	96.30207247	6500.018346	213.2758125	23.97100434	1742.066402	47434.44182	5672.833843	1691.329399	0	485.2207499	30471.91808	10307.65468	3666.284919	122.6538905	12840.94622
35	0	0	1	1	0	0	0	1	0	1	0	NA	NA	0	0	0	0	0.19	0.17	0	0	0	0	1	0	2430.433674	2059.541427	913.9378054	932.5074041	150.8089944	1021.368906	6202.412474	1168.037385	141.2750588	182.9709446	1441.638299	88.44958428	375.7886589	8067.369641	746369.1886	4520.464295	11878.14056	436.0744371	458.8331584	49147.01095	20969.52556	1540.473075	588.5865894	17740.7505
36	0	0	.	1	0	0	0	1	0	1	0	NA	NA	0	0	0	0	0	0	0	0	0	0	1	0	1244.910343	3789.708778	542.3282656	660.4941108	0	252.2348194	12395.78541	282.1558661	13.92296397	268.13339	883.5570484	178.7446792	69.47434696	3540.683176	41837.349	3049.539243	8005.29914	114.2916007	311.2312442	28629.10016	8709.5187	700.5793231	496.9715607	8785.878902
37	0	0	.	1	0	0	0	0	0	0	3	NA	NA	0	0	0	0	0	0	0	0	0	0	1	0	768.472279	2213.840038	1826.230673	281.7298128	0	38.000993	9255.830881	486.6164359	308.6331303	313.2948834	421.5740527	21.5055981	352.8991565	4077.530041	299494.4332	4423.667131	5778.109111	169.5526537	823.3596015	12832.00757	23519.05868	645.487678	338.2314544	16015.79452
38	0	0	1	1	0	0	1	1	0	1	0	NA	NA	0	0	0	0	0.01	0.01	0	0	0	0	1	0	285.9569022	2063.12648	1156.063443	378.5874026	0	231.2158719	6148.736412	1386.996969	473.1224712	219.2296811	909.0376392	49.10949381	44.75278571	6994.751404	58813.77606	21568.37761	6207.855983	319.5544728	977.9457597	30089.66475	21104.8146	4439.265432	678.5477815	16448.71221
39	0	0	1	NA	0	1	0	1	1	0	1	NA	NA	0.6	0.02	0	0	0.23	0.24	0	0	0	0	0	0	710.1200386	5665.770117	978.0405384	548.1815974	0	237.8651228	23545.81338	1498.347128	385.1027458	124.9347738	1373.269419	72.6931462	40.37945353	1846.900276	85340.66803	2734.753439	824.7161934	0	11.03674773	18457.88972	6707.163522	2908.082331	273.6027855	10824.03956
40	0	0	1	1	0	0	3	1	0	1	1	15	43	8.2	0.2	2	0	0	0.01	0	0	0	0	0	1	4059.963442	7419.322073	1781.649781	372.2248847	0	1215.15919	14948.26734	1832.222217	435.1437253	1176.674951	1564.64794	378.1123739	224.3300451	2770.039355	36527.78632	3156.186112	1178.917385	0	1196.945407	9984.398821	10601.18342	1107.544131	938.4068153	12483.03656
41	0	0	.	1	0	0	0	1	1	0	0	NA	NA	0	0	0	0	0.07	0.15	0	0	0	0	1	0	42.50468679	4378.396764	1383.297537	1480.841695	0	128.3929119	8165.871393	1149.664993	0	35.15780729	1457.239472	16.81924286	26.45383056	993.1363677	21820.09232	2522.034848	1583.784941	0	529.1174786	13705.86249	8262.03987	437.128089	26.66610352	11136.26179
42	0	0	1	1	1	2	0	6	0	0	0	0	73	0	0	0	0	0	0	0	0	0	0	1	0	836.2047888	1722.470564	994.0052944	281.1767927	449.7252547	223.7059716	25730.47084	806.4454959	606.1050675	613.5036135	481.735668	177.0939888	86.09441792	6019.286376	185225.7994	20163.53917	1504.628799	1670.235089	1428.672417	34524.33721	6743.724885	2121.004312	2486.113164	16123.96178
43	1	0	1	0	0	0	1	1	0	0	0	NA	54	0	0	0	0	0.19	0.16	1	1	1	0	0	0	735.6201099	3154.100317	1159.403915	560.510162	0	93.26023531	10102.36047	1111.464292	101.2559062	244.9267812	1342.78374	22.86750904	63.97186963	1227.025174	75052.32134	2381.996382	2540.295797	0	376.9424071	25691.7784	7042.603228	2738.177407	331.9321285	10425.30343
44	0	0	1	NA	0	2	0	1	0	0	0	NA	NA	0	0	0	0	0	0	0	0	0	0	0	0	806.1579696	11931.33697	3702.167992	307.960347	0	279.6482427	9922.83096	5735.05473	467.0740787	148.9393991	5130.907958	21.56913074	153.2828419	3160.532985	125510.9656	6683.247956	9560.671729	145.2511853	642.0453196	35084.01494	19906.72178	1127.800997	725.9537462	23971.18334
46	0	0	1	NA	0	2	2	1	0	0	1	NA	144	8.97	0.09	2	0	0	0	0	0	1	0	0	1	3449.690294	6861.334493	2873.829927	386.87136	0	364.1863412	21916.8728	6556.992282	257.1104267	575.4562106	2100.919901	177.3446752	563.7230942	6106.123764	88225.02906	23247.78299	9469.117369	23.44160584	639.5781358	18642.21975	16166.7478	8855.3362	885.7534625	10060.91377
47	1	1	0	0	1	0	0	0	1	1	3	NA	NA	24.97	0.48	2	2	7.03	7.07	1	1	1	0	0	1	563.6553261	941.2430249	1377.822449	5299.065639	0.587925064	235.6737685	23979.57719	1308.110168	315.7940344	43.42913721	184.8925743	253.1690173	77.77775069	1758.969232	25107.87745	6049.949011	5004.576336	157.7509229	4908.674895	33217.59236	12841.07161	4480.673242	1043.389845	9441.315362
48	0	1	0	0	0	0	0	1	0	0	0	NA	NA	3.14	0.1	1	2	2.86	9.98	0	0	0	0	0	1	821.6610693	26183.19512	3101.359324	1772.047641	0	1018.964871	34490.43116	7695.854451	834.8903264	56.71979018	7471.634661	109.1383458	4.403696776	5062.834821	187572.1009	27967.34485	8979.146759	799.0782813	1139.487867	40028.21359	49689.0628	1154.444415	152.42967	81783.5143
49	1	1	0	0	0	2	2	1	1	0	0	NA	NA	8.13	0.1	2	2	0.41	0.22	1	1	1	0	0	1	529.6763973	6801.14739	4493.93069	653.42441	0	173.9632634	29639.66026	2410.835049	251.6592108	451.5924261	1716.338369	75.69471105	106.3475269	2784.287652	184400.7378	15424.27258	4097.476879	52.4557093	1833.391834	26137.65904	15453.6866	2504.25743	585.2159231	8808.041917
52	0	0	1	NA	0	2	0	1	0	0	0	NA	NA	0	0	0	0	0	-0.01	0	0	0	0	0	0	1733.790389	5949.079419	3137.863473	210.0551035	0	193.2142612	11128.97444	5535.940626	123.8395455	396.7683524	5238.433435	29.19239739	4.986292647	7493.731488	28759.93135	31723.5033	4940.811099	0	366.2683888	26490.82989	14017.34751	468.0997772	1248.423129	13399.6821
53	0	0	.	1	1	0	0	1	0	0	0	NA	NA	0	0	0	0	0	0	0	0	0	0	1	0	457.7404935	5508.300897	5908.116317	0	0	168.6186852	20903.90414	32.74138003	320.0827031	321.4584899	4898.265114	47.60045439	12.17476171	3671.474533	16185.93853	7987.275427	612.1190722	264.450289	997.4402416	24565.58276	2833.735528	3245.611884	2263.183479	8055.107888
54	NA	1	0	NA	0	0	2	0	2	0	3	NA	NA	5.98	0.1	2	2	0.37	0.26	1	1	1	0	0	1	1049.817192	27464.70629	4146.958552	68.79705978	0	2660.289029	41910.1721	7819.870229	231.000496	392.5480746	7819.095067	36.8053416	14.73673085	3990.667616	21822.5468	30860.30371	1559.962433	0	2229.714021	44252.49188	5287.327648	3451.814328	1032.333867	20304.06898
55	0	0	0	1	0	0	1	1	0	0	0	NA	NA	0	0	0	0	0	0	0	0	0	0	0	1	132.263501	505.0425083	1487.420096	0	0	0	9401.130216	604.0001621	324.5078233	376.7417208	659.9524731	0	0	1929.400872	21118.40608	2484.611943	774.0584097	0	1174.898348	12370.38883	5114.937282	861.756443	639.139543	10217.17314
56	0	0	.	NA	0	2	0	1	2	0	1	15	151	1.3	0.03	0	0	-0.07	-0.1	0	1	0	0	0	1	829.6603925	3470.611519	2957.56353	786.5800715	0	308.0697109	28522.72536	1500.667845	34.35171466	301.4738825	1261.357633	18.78138445	0	2313.996549	13668.01662	24999.00794	5603.703864	0	179.3683022	10252.54553	16600.10028	1694.008921	783.7306472	8084.141924
57	0	0	1	NA	0	2	2	2	1	0	0	0	15 days	0	0	0	0	0.02	0.02	0	0	0	0	0	0	170.1057515	4778.885559	3730.550523	115.5315751	0	114.9938851	5061.278176	1254.373572	0	262.0095275	4190.166725	47.65746289	0	2907.432852	39640.526	5464.887354	2048.656542	0	383.1320956	34910.3467	11238.16348	6844.967184	502.7820712	13664.39646
58	0	0	.	NA	0	0	0	0	0	1	3	NA	NA	0	0	0	0	0	-0.01	0	0	0	0	0	0	1736.78915	6320.834801	2652.6519	24.47281038	0	12.58837983	2364.419621	3810.929606	0	226.837558	1451.72398	134.4925718	0	3133.962622	112486.7757	5217.825759	2419.385991	0	237.8773637	9484.270943	18350.1171	1748.477768	0	8535.810931
59	1	1	0	NA	0	2	0	1	2	0	0	NA	30	4.12	0.1	2	2	7.31	7.15	1	1	1	0	0	1	551.7336887	9656.200226	4432.733748	9880.392144	0	291.6679206	54209.12473	4594.905328	4258.630648	622.4126061	2186.730443	239.1233413	34.19107208	6128.41609	47507.42481	7590.413406	6074.690075	0	946.0468176	21918.14682	16649.60267	1488.017334	839.8427639	8514.585202
60	0	0	.	1	0	0	0	1	0	1	0	NA	NA	0	0	0	0	0.04	0.01	0	0	0	0	1	0	6012.785148	1466.121616	7221.269075	0	1848.458872	636.8764223	7777.595039	1469.717404	923.7657246	2776.768102	743.0782389	2426.061002	2002.005937	13673.71184	56848.34795	4202.69297	4583.400667	1006.067721	1208.049397	33100.82998	4408.086387	4690.946031	2386.683903	5974.830278
61	1	1	0	0	1	0	0	0	1	1	3	NA	NA	3.63	0.1	1	2	9.52	9.52	1	1	1	0	0	1	296.9120707	705.8982646	3145.654538	8003.694184	0	163.406697	34867.29507	4676.822079	1158.532111	270.2143539	1969.622729	906.4599339	244.8603516	1081.115212	6974.348062	7254.71849	11536.10835	2138.951085	649.9180974	34629.30057	9051.717876	18143.56219	606.1693174	7477.137891
62	1	1	0	0	1	1	1	1	0	1	1	11	144	4.87	0.49	2	2	0.85	1.11	1	1	1	0	0	1	386.2767956	2206.768714	396.8775643	6529.130027	0	59.88877282	241.0073075	486.478574	0	120.0240988	902.2961971	59.36799398	7.156226053	372.0069729	5549.755269	1104.814598	7498.273533	0	0	6301.732678	868.3019908	627.3490173	150.5996322	763.5171339
63	0	0	1	0	0	0	0	0	0	1	3	NA	NA	0	0	0	0	0.1	-0.01	0	0	0	0	0	0	900.0248815	15960.20132	4198.47699	7636.598328	0	189.1992603	7534.127446	5398.943953	801.6979919	282.6079034	5119.71553	34.20152972	10.21602611	9446.376295	39931.33498	31990.83936	22053.64826	0	791.8561814	51092.53844	30352.60928	14886.17948	877.1836045	24854.67855
64	0	0	.	1	0	0	0	1	1	1	0	NA	NA	0	0	0	0	0.01	0.01	0	0	0	0	1	0	21.26272016	672.6007808	3796.831258	0	0	84.06122876	9680.999429	744.0924823	0	400.7617442	768.436802	18.50475996	76.68252149	1244.918579	18522.36664	6307.94911	9923.850408	0	206.0173315	27966.08822	594.1998986	1010.163003	1364.043789	5382.536408
65	0	0	.	1	0	0	0	1	0	0	3	NA	71	0	0	0	0	0.01	0.04	0	0	0	0	1	0	0	682.0749931	2254.588577	0	0	120.7078525	2187.13415	874.6425407	0	263.6110069	1388.441987	3.574141927	0	3515.971729	26563.93443	5066.232123	1263.93158	0	48.61134337	7077.46058	3274.057458	2935.912703	779.6187124	5199.006464
66	0	0	.	1	1	0	0	1	0	1	0	NA	NA	0	0	0	0	0	0.02	0	0	0	0	1	0	446.0243162	2310.768291	1957.514171	106.5999822	0	226.2051544	0	1404.970132	80.20458175	154.2656792	1337.730363	6.94674602	37.75800799	1918.138565	10193.44629	5351.567874	10126.54977	0	572.3551564	10952.35602	5001.725424	2175.937808	1561.193242	5355.799241
67	1	1	0	0	1	0	3	0	0	0	3	NA	NA	59.68	1.99	2	2	0.86	0.5	1	1	1	0	0	1	747.3157503	3843.577655	2490.084681	1352.314217	0	435.1605735	7980.356911	5873.241758	586.3372277	578.9281728	4081.484183	38.65378402	0	2148.756501	36544.05402	29721.62246	1499.555975	0	1313.325184	14683.51938	23263.58263	471.5463764	1719.63105	14317.97958
68	1	1	0	0	0	0	0	4	1	0	1	18	7	0.6	0.1	0	2	6.33	6.59	1	1	1	0	0	1	881.0730887	1349.343196	1657.829887	1621.731948	0	26.85885862	7082.776563	672.641465	421.5611051	309.624884	593.2695965	139.7074894	29.99790259	1045.853786	37777.71757	6601.668263	8924.964898	0	1675.139186	32520.47346	17324.236	8156.813653	846.9140383	14958.89414
69	1	1	0	0	0	2	0	3	0	0	0	0	1	2.55	0.1	1	2	0.41	0.28	1	1	1	0	0	1	0	1708.998453	1887.068979	399.5840729	0	382.1357996	1072.385229	1055.071723	0	439.1190178	166.4926343	14.94038973	0	731.5677679	58270.52735	7260.680007	1309.543607	0	2718.651822	14908.67369	9600.07385	494.9026878	511.6226331	11553.99234
70	0	0	.	1	1	0	0	4	0	0	0	0	79	0	0	0	0	0.19	0.21	0	0	0	0	0	0	628.39888	674.8205702	4577.66777	498.5859254	0	25.66640502	4482.059825	926.3178021	0	1001.53205	1263.950194	15.82753709	11.45162737	854.9718328	25593.29224	6354.652498	7428.561621	0	1928.105904	26855.68116	5504.245444	1992.3362	700.8176859	8768.554697
71	1	1	0	0	0	1	3	0	2	1	3	NA	NA	5.19	0.1	2	2	6.48	6.8	1	1	1	0	0	1	833.9869128	7908.535509	5221.526581	10170.8725	0	864.8419014	65318.09284	1987.929438	898.7325283	1023.151229	5299.233762	751.1653935	220.8959241	4459.994055	11976.63447	7339.096185	7401.804521	0	510.8737906	9413.037461	9355.446626	1895.478055	1090.791945	8325.16709
73	1	1	0	NA	0	0	0	1	2	1	1	NA	NA	4.09	0.1	1	2	6	5.46	1	1	1	0	0	1	991.7186878	41410.25633	3915.506352	6440.254879	0	301.3058299	13469.12282	4297.478451	4542.360686	421.0685086	3329.345874	254.0455029	119.972669	1675.508629	43792.65396	6852.238601	7546.152528	444.0351342	6446.924913	31328.53484	31160.97103	3153.567833	1878.424948	7866.046827
74	0	0	.	0	0	0	0	1	0	1	0	NA	NA	0	0	0	0	0.01	0.06	0	0	0	0	1	0	1086.909772	4112.764049	21076.82813	1304.960251	0	362.4434888	8562.417061	570.036199	176.4607928	450.4562349	359.1513878	160.7881071	65.71802268	1722.114934	98278.86235	5029.479104	2910.093606	0	36.00792804	11672.60468	11314.90332	301.2391369	754.087574	8975.406399
75	1	0	1	NA	0	0	0	1	0	1	0	NA	NA	0	0	0	0	0.03	0.03	1	1	0	0	0	1	1096.462687	4321.502245	6058.690791	931.5258202	0	262.3567965	3920.65919	1793.562006	0	293.2270084	1752.06089	28.64290396	25.97774244	2228.945455	14883.58417	8160.270527	12895.39237	0	786.7576205	65830.74135	19943.55659	6737.656537	1262.880807	13812.24624
76	0	0	1	NA	0	1	3	2	0	0	0	0	5	0	0	0	0	0	0	0	0	0	0	0	0	1212.207664	1876.915045	4170.196766	875.3387378	0	291.6344311	20204.441	372.6504564	161.1467595	381.8225186	358.5447773	197.6081787	62.23069522	2493.941292	16080.77161	34549.98676	10395.68299	0	375.9522758	9947.20527	11044.5044	1754.968639	3770.664592	21922.51243
77	1	1	0	0	1	1	0	2	0	0	0	NA	120	0	0	0	0	0.19	0.16	1	1	1	0	0	1	1013.453398	0	31294.72106	1069.649201	0	140.443417	7446.941602	7291.178601	192.6220333	1354.697568	0	241.1836231	55.62706334	1475.443265	11666.0432	24047.50931	4257.454355	0	1185.938503	26369.4726	2313.012233	3996.557601	2152.585602	1408.716126
78	0	0	.	1	0	0	0	1	0	0	0	NA	NA	0	0	0	0	0.04	0.04	0	0	0	0	1	0	1150.057777	0	15956.5212	82.58469522	0	249.9786832	10822.74231	1125.504925	444.1207894	574.1206785	35.9339459	135.1901729	100.313354	2742.564891	7191.278531	30933.32784	1612.850055	1259.514053	1971.162929	6084.02787	16472.44628	774.612831	6612.490681	7081.839492
79	0	0	.	1	0	0	0	1	0	1	0	NA	NA	0	0	0	0	0.05	0.04	0	0	0	0	1	0	663.198568	1759.277083	3453.223706	1383.372167	0	0	21610.77713	1539.07922	0	876.9050592	1263.591859	7.124001753	2.769198413	3038.272321	10390.11205	19372.79189	5789.300981	0	1345.551136	4014.464624	9659.104899	3615.227697	2565.734394	12141.8837
80	0	0	.	0	1	0	0	1	0	0	0	NA	NA	0	0	0	0	-0.01	0.01	0	0	0	0	1	0	740.724207	7309.623792	5666.665185	330.8601728	0	62.3146268	7014.009474	5397.020267	358.1065804	269.8204896	4928.266137	28.01495599	0	4507.112494	51181.58825	68079.92555	13775.33946	96.80488686	3233.231164	30400.59105	56772.6037	12817.89101	1773.055708	20076.73872
81	1	1	0	0	0	0	0	0	2	0	3	NA	NA	1.47	0.1	0	2	3.12	3.99	1	1	1	0	0	1	376.2690175	4128.615553	4907.661844	2129.572686	0	720.310486	27077.87066	1560.330418	856.3769439	575.922916	1090.05827	178.9640427	76.68901952	3314.645264	16252.92143	30227.89331	7526.249987	0	767.6721695	21282.28928	14731.17982	4004.278218	2223.652719	14320.69141
82	0	0	.	NA	1	0	0	0	0	1	3	NA	NA	0	0	0	0	-0.01	-0.01	0	0	0	0	0	0	725.0621264	2073.569583	4083.174838	332.7289014	0	519.5854273	15686.71557	4027.330517	0	550.5611047	1113.010846	0	6.536546223	1200.761321	8305.378765	24197.93836	1292.910786	0	1488.079036	12418.9415	12092.13756	2123.195148	1298.450235	10332.66825
83	0	0	1	1	0	0	0	1	0	1	1	NA	NA	0	0	0	0	0.01	0.01	0	0	0	0	1	0	905.0191508	3768.893719	3885.969768	524.1104758	0	36.50308501	2279.168682	1184.166672	362.6936972	433.7899046	1095.827363	81.13535449	13.43798342	2308.257104	33900.96246	7496.884163	4286.8252	0	365.8892734	27887.43739	3799.971769	1748.722149	806.4084626	19908.66599
84	1	1	0	0	0	0	0	2	0	0	1	20	60	2.7	0.1	1	2	2.36	2.32	1	1	1	0	0	1	565.1669673	28745.71066	7988.544013	4317.192004	0	476.5403155	20415.24173	1703.565331	1988.822753	1124.201612	2883.028223	261.5947383	35.56773017	3199.518911	34398.38583	6453.624136	3615.406151	535.5711898	3064.303196	20271.8045	11302.58351	2567.113235	1945.301619	7683.357472
85	0	0	.	1	0	0	0	1	1	1	0	NA	NA	0	0	0	0	0.01	0.01	0	0	0	0	1	0	342.9505287	2346.082272	3825.030974	310.4910934	0	130.5338739	3989.09057	38.35415397	100.8600299	515.0876832	145.3063754	40.15372183	20.40768376	1974.988864	11912.47658	5112.499715	9385.373338	0	251.6599878	17914.22318	5889.747445	1448.725673	1135.289906	6764.892203
86	0	0	1	NA	1	0	0	0	0	0	3	NA	NA	0	0	0	0	0	0	0	0	0	0	0	0	237.5711268	1735.068331	12015.57384	119.5230103	0	200.1536196	36668.69185	3895.171882	0	272.4104739	1865.763684	58.22518101	0	2698.749012	19851.44729	29064.5294	2057.633451	0	775.6840098	18595.06336	19711.22719	268.9597157	966.6931102	9514.441426
87	1	1	0	0	0	2	1	1	0	1	1	NA	NA	4.7	0.1	2	2	3.18	1.36	1	1	1	0	0	1	1385.587122	18458.29554	7014.207937	2234.304209	0	1.446296528	31949.14799	5167.981701	4272.53579	761.5494437	2650.023556	128.5263971	0	7081.734822	78736.59353	34472.8062	5410.077344	83.34775184	294.212809	27888.83914	23947.90534	1057.570154	2742.86881	25861.43305
88	0	0	.	1	0	0	0	1	2	1	0	NA	NA	0	0	0	0	0.2	0.2	0	0	0	0	1	0	339.6533776	2480.062506	3052.176979	203.5389769	0	6.523190887	9781.462146	848.7192971	0	471.7536915	924.760921	0.391643724	0.284863853	5698.528443	10563.37797	32531.17522	11967.80496	3.351275855	1657.884708	15648.27432	5604.305964	1344.994111	1231.088761	4131.606031
89	0	0	.	0	0	0	0	7	0	0	0	0	1	0	0	0	0	0	0	0	0	0	0	0	0	866.0873867	1998.3398	3519.178073	540.5292485	0	0	1699.492005	448.5652279	0	898.0022431	716.1065684	100.5421834	32.46774457	2547.674394	16054.24498	5227.073734	11467.44061	0	113.9758434	9413.636858	10165.71859	7181.781015	479.8329761	12019.78442
90	1	1	0	1	0	0	0	1	2	0	1	NA	NA	10.5	0.2	2	2	3.39	3.68	1	1	1	0	0	1	0	2692.617033	2751.783274	1673.022403	0	181.1667117	1152.736189	1076.253864	0	352.2464452	1127.09587	131.7835985	0	1184.225437	12765.6744	23598.22378	3540.797271	2.062851672	3454.363297	10238.49161	18555.30132	1421.066947	1464.69306	10788.92778
91	1	0	1	0	1	0	0	1	2	0	0	NA	NA	100	5.36	2	2	0.42	0.37	1	1	1	0	0	1	474.6912237	13.36008278	283.6073403	1234.428144	0	48.99036796	13570.74449	33.72813802	177.2580578	105.1956874	189.9982188	52.37669801	12.13515137	174.3152072	26353.12812	5761.140998	5861.239448	0	268.504787	36756.70801	4149.949098	1627.734742	795.4654309	3386.968024
92	0	0	1	NA	0	1	0	1	0	0	0	NA	NA	0	0	0	0	0	0.02	0	0	0	0	1	0	285.1620361	2763.316078	3303.822728	279.837195	0	254.9067784	4163.569616	1755.913855	166.6482573	319.4146791	799.507015	62.62400416	11.6524142	1738.638161	17066.34078	31459.92809	2076.476649	414.7517914	680.1597008	16274.8698	13559.04053	1197.87998	3577.693455	3931.750166
154	1	0	1	0	0	2	3	1	0	0	1	NA	NA	2.3	0.1	1	2	1.28	1.92	1	1	1	0	0	1	83.9169781	141.3767506	0	2714.342571	0	0	10730.24602	2143.119107	327.4303988	0	1074.447159	0	991.5819157	939.967494	46340.5528	436.5539653	964.9277011	0	417.7311401	14405.05722	24367.89904	1517.578977	0	15900.46014
159	0	0	0	*	1	0	0	1	0	0	0	0	1	0	0	0	0	0	0	0	0	0	0	0	0	0	245.7170955	0	0	0	0	420.0396728	192.101034	0	0	199.7112518	0	203.4283825	909.57873	588606.5583	2049.017295	2501.398405	18.09124642	568.5172744	24853.51573	17852.24254	8722.8066	0	13672.02565
160	0	0	0	*	0	2	0	1	0	1	0	NA	NA	0	0	0	0	0	0	0	0	0	0	0	0	272.031739	47799.97246	8.84911908	0	0	250.899053	17187.19392	10899.76633	0	0	11454.50145	0	3.351461273	931.789074	20772.15268	330.1288914	628.4447294	0	39.99483579	4583.251131	37360.96372	183.5332279	0	27940.43452
164	0	0	0	*	0	0	3	1	1	1	0	0	NA	0	0	0	0	0	0	0	0	0	0	0	1	151.717112	2791.642033	0	422.3570665	0	218.211976	7293.133289	1947.718258	407.0140781	0	1815.972546	2.182221988	31.7216222	2145.50089	25897.29778	580.4789283	467.4750781	57.30608605	111.9063261	12062.23952	31259.19723	924.034479	83.70588044	518.1416136
166	1	0	1	0	1	2	0	0	2	0	0	NA	NA	19.09	1	2	2	1.01	0.9	1	1	1	0	0	1	44.4557384	5144.595907	38.4435537	699.0135689	0	148.363899	1943.820173	1535.070399	0	142.5010118	1159.179309	96.93608003	35.51294796	269.07404	48871.20626	58.13703677	474.9574584	0	138.2630101	1296.17578	6292.93625	2030.699579	0	12914.07991
170	0	0	0	*	0	0	0	0	0	1	3	NA	NA	0	0	0	0	0	0	0	0	0	0	0	0	0	217.8927288	0	0	0	16.876266	8337.188543	146.4433061	0	8.150088	149.6038453	0.710073819	52.75916144	720.550056	68079.41959	555.958263	829.566902	0	83.85699323	13364.9395	9931.415215	175.7487173	0	7391.346451
172	1	0	1	0	0	0	0	0	2	1	0	NA	NA	0	0	0	0	0.16	0.1	1	1	1	0	0	1	1752.71583	0	0	1247.287129	0	0		287.6463004	857.8548139	0	183.5177029	0	0	404.046005	197738.5506	80.80647331	6087.442586	0	474.2286604	8753.120197	5290.924934	3949.599081	39.71042812	14155.03842
173	0	0	0	*	0	2	2	1	2	0	0	NA	NA	0	0	0	0	0.04	0.08	0	0	0	0	0	1	312.504142	1677.020282	0	0	0	6.07237527	4063.070287	662.6094107	179.3522591	0	1724.368697	0	102.1407299	964.465558	121423.2882	856.7470763	2363.036623	0	2142.785684	23604.89591	17422.77708	3193.596403	0	25535.64605
206	0	0	1	0	0	1	3	17	3	0	0	NA	NA	0	0	0	0	NA	NA	0	0	NA	0	0	NA	4616.727199	0	104.9197024	217.4966572	0	135.9805761	3449.449917	2429.111383	223.088137	21.69702921	322.9691815	53.52457718	0	52054.46046	193721.8829	7674.361096	771.2769124	0	405.0543425	10112.46497	4158.264419	299.8200086	25.4687809	577476
207	0	0	1	1	0	1	1	10	0	1	0	NA	NA	0	0	0	0	NA	NA	.	.	NA	0	0	NA	710.0204003	7233.166824	43.36772259	62.85897853	477.1646629	18.82974709	2164.76712	1298.53416	173.2917291	10.26753786	1159.566383	0.138921708	256.5463107	151430.9861	192544.2859	10725.83459	387.0207554	5658.434411	287.5775759	2670.690604	130976.0857	424.4224563	51.06257608	3882.429626
207	1	0	0	*	0	0	0	1	0	0	0	0	5	5.59	0.1	2	2	0.79	0.81	0	0	0	2	0	1	0	1527.606717	0	1397.836577	0	0	10183.01524	82.4531374	259.9868976	22.60544299	10.88756254	35.38449468	221.2307512	1361.46076	116301.9787	151.8255967	1001.271115	0	52.20318098	4187.14522	7790.525496	586.5998067	0	10524.17445
208	0	0	1	0	0	1	3	4	3	0	0	NA	NA	0	0	0	0	NA	NA	0	0	NA	0	0	NA	14616.62334	8009.305138	99.62941175	237.7047284	984.3111244	140.657149	2188.300341	727.6974135	12.02629496	38.2628529	448.1043929	82.61108676	1442.373128	78684.09833	191068.2151	10926.67898	718.0249925	1360.754794	242.4573169	3127.714951	18910.95498	154.4730542	12.5854544	4308.200834
210	0	0	.	0	1	1	3	5	0	0	1	NA	NA	2.2	0.1	1	0	NA	NA	0	1	NA	0	0	NA	2552.16111	7536.630325	71.47826131	35.40094476	92.66530485	40.14000309	5355.92839	5467.16932	49.73394832	11.27650055	1474.531159	2.79121321	0	70548.84544	20604.72236	15965.80805	353.6361229	1320.237517	638.1548207	3185.43541	35605.30916	110.9812742	27.28062489	4926.416416
211	1	1	0	1	0	2	3	NA	3	0	1	NA	NA	0.1	0.1	0	2	NA	NA	1	1	NA	0	0	NA	18792.30375	0	62.19181009	302.6588497	0	2.173030187	1938.12487	7728.392367	133.1166467	2.752162043	1351.812402	15.36065142	0	101213.045	23682.78503	15837.80712	1389.126181	0	363.4679225	633.153448	516894858	342.9483948	14.52256857	577476
212	0	0	1	0	0	1	3	2	3	1	1	NA	NA	0.1	0.1	0	0	NA	NA	0	1	NA	0	0	NA	77961.13109	36709.08999	843.1995218	110.8194646	935.3987871	225.7341078	2962.034568	4863.451866	0	12.69026524	1127.468657	26.28738384	1675.727356	115193.9591	180893.4612	12909.6848	857.8531973	1229.430564	17204.90686	8386.035023	516894858	60.94379907	424.744018	577476
213	0	0	1	1	0	1	0	3	3	0	0	NA	NA	0	0	0	0	NA	NA	0	0	NA	0	0	NA	0	0	0	41.8726905	0	0	885.2656977	2962.69003	0	0	479.1264277	6.268995407	0	2951.109715	186942.7584	11095.12217	563.4201661	1639.598258	419.5444916	625.8357623	27896.54982	201.8361322	34.648337	4907.192949
216	0	0	1	0	1	1	3	1	3	1	1	NA	NA	1.74	0.086	0	0	NA	NA	0	0	NA	0	0	NA	6211.965607	0	5.541692953	361.7856293	393.8762031	0	5118.837281	3359.200127	0	0	166.6043502	0	1331.409006	5911.126412	27050.50106	32745.71716	1159.028434	4261.136352	321.0050029	10760.89174	110180.0997	71.41630188	48.28484058	16417.67582
219	1	1	0	0	0	1	3	8	3	1	0	NA	NA	1.69	0.1	0	2	NA	NA	1	1	NA	0	0	NA	15116.39263	73141.05604	160.3978815	514.1375624	14509.11289	508.7674206	5474.001505	2132.779055	207.2742559	80.82403081	1356.639919	1119.645018	782.1773321	33479.9977	26102.70547	11007.56941	596.1196512	15581.62473	212.4428376	3303.30223	168694.0716	0	98.45619715	3060.777225
220	0	0	.	1	0	0	0	0	3	1	2	NA	NA	0	0	0	0	NA	NA	0	0	NA	0	1	NA	14.52452631	10683.62527	47.35245751	111.1325275	489.3356485	10.08878114	7811.000189	222.5159088	29.40636574	5.135864957	205.305395	40.69193616	0	39780.76208	113312.858	5768.197675	663.1439381	248.1846654	23.77814868	120.4234347	66375.97851	107.7735768	0	2465.228339
221	0	0	1	0	0	2	3	3	2	0	1	NA	NA	0.7	0.1	0	0	NA	NA	0	1	NA	0	0	NA	21715.37586	0	76.2267193	8.373084366	0	0	11258.68396	1801.018641	0	0	1892.953542	0	0	53755.92122	165758.8944	7249.776238	294.1640661	0	49.57100741	443.7451941	54621.98093	45.60140479	0	4288.613169
225	0	0	.	1	1	2	3	0	3	0	2	NA	NA	0	0	0	0	NA	NA	0	0	NA	0	1	NA	38.60196552	0	0	0	0	0	233.3443788	642.1267802	0	0	32.00188703	0	0	10609.35488	0	958.3619012	138.2346344	441.274584	155.986227	629.8382425	35080.28005	0	0	5787.626601
228	1	0	1	0	0	1	3	1	3	0	1	NA	NA	1.83	0.04	0	2	NA	NA	1	1	NA	0	0	NA	1502.291541	0	85.89327788	721.4992844	0	0	4306.332876	1434.916029	382.0719752	0.91538763	583.8069404	154.7713803	0	51631.31994	116420.2273	10619.3503	528.0979719	0	196.9822742	92.65132268	13714.87928	236.4373204	20.28196254	3281.795522
229	1	1	0	0	0	1	3	2	2	0	1	NA	NA	8.18	0.2	2	2	NA	NA	1	1	NA	0	0	NA	274.1065283	8249.071195	627.7521688	756.70826	722.1984213	94.79122501	5570.539205	5078.10553	1815.258545	17.43887989	1173.634033	314.5734425	83.7946808	3316.534584	15303.84295	1760.70881	200.0160029	76.29658711	312.5059161	218.6427193	44201.58896	61.66937135	22.02153381	2452.00443
232	0	0	1	0	0	1	3	1	1	0	1	NA	NA	3.81	0.1	1	0	NA	NA	0	0	NA	0	0	NA	36.6808348	7077.118158	83.29417519	106.7362341	742.1908212	57.70710383	1889.781143	247.116099	91.35210587	14.55220284	566.3409705	50.45614654	8.094226854	27622.39421	16212.21433	2141.107399	451.383178	778.763077	82.06893639	0	77073.59374	63.20380266	10.91506125	2615.135428
232	1	0	1	0	1	0	1	1	0	0	1	NA	NA	6.72	0.48	2	2	8.03	5.53	1	1	1	0	0	1	835.751326	24035.20028	0	1133.440721	0	0	5301.610199	976.3929686	2199.886558	0	984.772862	260.7782768	59.68873083	1467.00088	36919.92857	85.06623273	1234.946557	0	0	2051.649801	9039.247935	561.0053024	0	6500.706787
233	0	0	1	1	0	1	3	1	3	0	1	NA	NA	0.61	0.02	0	0	NA	NA	0	0	NA	0	0	NA	4503.577072	76831.79193	3529.752469	817.5959812	197095.5427	13858.52792	2726.964496	1469.029245	844.1641168	1195.867289	1069.690336	1331.645457	10148.04909	15598.52362	87267.84783	3197.490772	226.5477739	163405.1207	14375.57223	1542.969685	667606.0286	745.8077033	1126.724139	1863.260604
234	1	1	0	0	0	1	3	1	3	1	1	NA	NA	5.3	0.1	2	0	NA	NA	1	1	NA	0	0	NA	1105.131657	0	0	46.82287183	0	0	2493.726523	2789.91806	22.07708093	0	899.7744747	0	0	155375.8353	17389.13194	18473.14923	758.2297928	164.6874556	3211.699306	1820.418713	241379.2581	337.0710588	10.96680561	7261.760978
236	0	0	.	1	0	0	0	1	2	0	0	NA	NA	0	0	0	0	NA	NA	0	0	NA	0	1	NA	0	0	0	20.07063037	0	45.03982101	9690.051057	2957.597301	0	0	411.6295814	0	0	2572.187226	0	612.7108578	167.4162803	0	360.4694019	78.30460258	19076.69873	0	45.52374464	1619.245267
237	1	1	0	0	0	2	3	1	0	1	1	NA	NA	4.3	0.1	2	2	NA	NA	1	1	NA	0	0	NA	47453.38708	25678.85986	202.0143704	811.5177514	0	323.6635273	7512.916092	4395.827964	959.901882	4.071949227	1246.332462	79.02296574	0	74957.04119	23064.54692	28431.79607	276.0202	0	392.0665849	281.8892391	138739.7562	245.8995784	10.6155875	12413.77935
238	1	0	1	0	0	1	3	17	0	0	0	NA	NA	0.91	0.04	0	2	NA	NA	1	1	NA	0	0	NA	5475.25694	6440.645414	115.5544591	659.6427056	26.48527952	61.03337772	3402.139083	8211.472936	59.11504036	17.97994255	1453.524766	25.72477271	0	35360.07267	143490.8222	1328.504045	258.0236625	500.0656114	94.26714969	131.7518762	14186.05537	63.89835669	30.47057598	5298.588202
240	1	1	0	1	0	2	3	12	0	1	1	NA	NA	4.4	0.2	1	2	NA	NA	1	1	NA	0	0	NA	5585.927302	66871.64822	45.01644511	566.3026918	173227.2361	109.2075001	3433.956893	1230.792721	504.0204852	14.34360545	611.472936	80.88640981	702.5572827	18219.95638	131623.6063	13049.68421	263.4988965	227802.3243	139.171052	3306.84265	7085.727982	37.27920294	11.1556947	2514.119614
241	0	0	1	0	0	2	3	1	3	0	1	NA	NA	1.71	0.009	1	0	NA	NA	0	0	NA	0	0	NA	233.6237591	6878.186976	61.97193141	33.23073157	658.3861743	28.61055878	2739.314352	1189.858763	15.52703911	3.361287151	300.432672	13.73729601	37.6436514	67121.52824	217777.7589	1131.001695	765.8458134	105.0023708	413.0271237	578.6767403	516894858	112.1164624	21.68161913	23330.75772
242	0	0	1	0	0	2	3	1	0	0	1	NA	NA	0.206	0.014	0	0	NA	NA	0	0	NA	0	0	NA	229.6022003	0	10.07119095	374.2721039	0	9.531954005	12064.88476	474.4278758	96.77872432	0	90.90439555	3.062169572	0	74231.96845	203789.468	12482.34412	528.1687088	1714.768978	544.2400993	628.6791682	173531.9627	320.9412354	16.92942689	8436.864793
243	1	1	0	0	0	2	0	1	0	1	1	NA	72	2.49	0.1	1	0	1.85	1.77	1	1	1	0	0	1	719.869551	11338.50468	39.6721936	917.6160078	0	328.054715	20264.99506	6317.424174	445.5389221	0	3914.032522	189.5652611	23.84721762	1769.37489	53363.0992	88.58076786	2292.557775	0	161.0804661	21338.02381	11603.65676	2391.839653	0	10037.22937
243	1	0	1	0	0	2	3	6	0	0	1	NA	NA	0.98	0.02	0	2	NA	NA	1	1	NA	0	0	NA	165778.4611	70627.84091	207.6354134	641.0108049	8076.216295	265.9967503	10852.23816	4711.505733	391.5279144	106.2573592	1024.114256	122.6705394	8482.946113	10187.28711	12712.61575	1050.750824	340.6687201	4967.794236	0	1337.081364	24379.52777	53.44026912	0	1908.374865
245	0	0	1	0	0	2	1	2	3	0	1	NA	NA	0.196	0.016	0	0	NA	NA	0	0	NA	0	0	NA	513.417085	0	99.33026012	29.60367251	1321.13094	811.4692725	4039.870854	2803.108789	301.4874299	2.767923465	574.5818123	0	0	106835.8058	17271.14747	20110.34358	920.137891	0	10345.7569	3602.705614	37419.87882	213.5137181	57.77061884	4684.981829
246	1	1	0	1	0	0	1	1	3	0	2	NA	NA	2.74	0.2	1	1	NA	NA	1	1	NA	0	0	NA	73.68664707	4730.604226	209.3593846	562.7372672	0	256.8764838	4165.855323	1298.776039	574.8559083	9.925598128	321.5731286	103.3049367	0	52373.51987	5956.641835	34915.90389	837.0143646	426.0294277	643.6466051	3508.600288	183894.927	263.2724274	17.80331127	1648.409627
248	1	1	0	1	0	0	3	NA	2	0	2	NA	NA	5.39	0.1	2	2	NA	NA	1	1	NA	0	0	NA	1892.045836	0	19.05289569	605.7251853	0	20.18429944	3914.682622	1803.051237	224.9123423	0.93021164	414.7944524	159.3023296	0	141471.3611	138532.6745	13502.51494	467.0274913	8.740881749	1791.997334	245.8914609	652.1600049	0	5.676190919	5278.540026
248	1	1	0	0	0	0	1	1	0	0	0	NA	NA	0	0	0	0	0.35	0.21	0	0	0	0	0	1	59.4777904	305.0729301	0	3681.155379	0	0	3778.112689	708.8105905	489.8556975	0	69.52888387	9.799605744	184.983027	1171.1395	21076.7208	336.895683	5435.689769	18.36761599	220.6243034	5067.163709	2530.566736	2323.628133	0	4941.129709
249	0	0	1	1	1	0	0	1	3	0	0	NA	NA	0	0	0	0	NA	NA	0	0	NA	0	0	NA	26971.88189	30475.07117	202.5992114	525.2636419	2073.065396	1486.896774	2547.032881	1402.625182	0	4.931008612	204.7711055	33.86988604	2235.104087	9985.251321	179900.0359	10889.26039	757.1279218	2167.805328	19239.92979	16760.75321	983.5721361	55.77798254	36.7526623	3121.24645
250	1	1	0	1	0	1	3	2	1	1	1	NA	NA	5.7	0.1	2	2	NA	NA	1	1	NA	0	0	NA	5971.125985	0	198.1478108	171.6189677	0	65.5147799	3117.097296	2257.990917	179.5718473	0	734.5779904	497.4217218	0	1763.382076	0	5023.375766	769.7112959	0	336.6093938	298.9956997	8391.413944	0	33.47104164	2987.557921
251	0	0	.	1	0	0	0	1	3	1	2	NA	NA	0	0	0	0	NA	NA	0	0	NA	0	0	NA	0	0	46.2138756	65.0633329	0	0	3157.439832	1128.262994	71.99121716	0	157.2820644	0	0	4361.654205	92012.04359	4170.969397	178.7579731	0	186.2886712	135.2226024	10886.43844	36.23148616	0	2678.559881
251	1	1	0	0	0	1	3	1	2	1	1	NA	NA	3.63	0.1	1	2	0.48	0.39	1	1	1	0	0	1	253.938651	1036.038511	0	206.5371055	0	0	5878.759414	1624.909396	0	0	514.1766229	19.7589138	143.3273947	4093.6728	61262.71314	459.3304492	1102.312308	0	0	10578.37619	8795.381482	1472.724331	17.02984365	7338.895237
252	1	1	0	1	0	1	2	1	1	0	1	NA	NA	1.9	0.112	1	2	NA	NA	1	1	NA	0	0	NA	9779.940109	143929.7222	494.2268554	836.4582751	790.8038845	773.7525558	8459.648561	648.924323	1750.376545	80.93475079	936.0770523	4197.972963	2486.760453	51376.2886	46298.22554	25856.14146	784.8651137	80.49488573	217.7072339	1813.215703	426684.5783	75.35068932	14.43435107	1840.872123
253	0	0	1	0	0	2	2	1	2	0	1	NA	NA	3.09	0.1	1	0	NA	NA	0	0	NA	0	0	NA	115.9696923	0	20.36962202	91.63715437	0	0	9429.242995	923.9203896	64.25610599	0	1317.460957	0.218155986	0	6543.46267	22719.13179	16769.07822	390.9471688	2.194386789	472.4444583	4671.11371	56300.68172	173.8385862	8.592288555	3508.487778
254	1	0	1	0	0	1	3	2	2	0	1	NA	NA	0.418	0.02	0	2	NA	NA	1	1	NA	0	0	NA	0	0	0	313.7908359	0	0	1006.585966	84.0184072	254.3973772	0	0	0	0	6317.477334	0	271.4315587	256.5949373	0	417.8702705	34.43018617	62314.25451	10.93113151	0	2647.959439
258	0	0	.	1	0	0	0	NA	3	1	2	NA	NA	0	0	0	0	NA	NA	0	0	NA	0	0	NA	177.9212826	3513.383075	32.10257198	3.734560767	0	0	10409.54407	8155.543681	0	22.02004419	1349.74951	37.48456089	0	13250.3928	211085.3369	15980.26218	339.5625839	0	260.3385179	2020.718781	39406.28546	328.4133409	23.97412267	16420.19008
259	0	0	.	1	1	0	3	NA	1	0	2	NA	NA	0	0	0	0	NA	NA	0	0	NA	0	0	NA	0	2975.031645	83.24978318	165.674236	0	61.78552034	0	53.41907425	0	19.80844823	149.8764845	32.83494467	0	46239.82031	182204.2188	4894.006596	137.4204151	0	65.10812509	5261.490817	12931.56591	322.6543544	26.83332298	7553.282478
264	0	0	.	1	0	0	0	1	0	1	0	NA	NA	0	0	0	0	NA	NA	0	0	NA	0	1	NA	0	0	86.9076968	145.2540362	0	463.9447577	1346.17437	388.9860344	0	13.19907457	462.9772467	43.77183875	0	2643.984936	12796.6311	1695.736317	819.1981623	0	134.0992938	863.5890952	24233.88659	205.0307125	0	3527.234375
265	0	0	.	1	0	0	0	1	0	1	0	NA	NA	0	0	0	0	NA	NA	0	0	NA	0	1	NA	0	0	34.82304382	154.3448398	185.3884437	52.08238246	2969.956086	5658.9339	362.8110594	0.270485702	881.5244341	0	0	37550.80364	139920.4931	1825.909224	896.266326	0	2727.017498	419.6160939	26011.61162	173.0370494	37.15182356	2707.97444
267	1	1	0	0	0	1	3	3	2	0	1	NA	NA	3.8	0.1	1	2	NA	NA	1	1	NA	0	0	NA	6927.908877	19356.15492	65.80491547	447.5445603	0	172.3293774	5516.502519	1123.210765	605.9402589	7.824064754	1064.366708	3042.056792	2.822815773	67124.61705	93738.69989	7436.255067	888.8237688	0	510.7863253	61.83661917	32932.02672	9.3917803	18.42871006	4029.093499
268	0	0	.	1	0	2	3	4	3	0	0	NA	NA	0	0	0	0	NA	NA	0	0	NA	0	1	NA	271.9643314	4541.072934	119.1715936	242.5412575	0	197.1919157	5126.095098	4077.966085	21.66462706	35.91387404	832.3486639	105.5964033	22.32018113	13914.69057	183362.2559	10810.5967	2151.719392	334.297079	11641.02689	3259.483337	516894858	700.5337546	81.95570211	9189.008425
271	1	1	0	1	0	0	1	1	3	0	2	NA	NA	2.74	0.2	1	1	NA	NA	1	1	NA	0	0	NA	53.1555073	0	0	1003.716376	0	0	2193.196026	1951.913055	177.314426	0	0	32.76484811	0	5409.722189	0	2331.880666	205.203953	0	0	166.4919134	81135.34805	0	0	1062.087845
272	1	1	0	0	1	2	1	3	3	1	1	NA	NA	5.6	0.4	2	0	NA	NA	1	1	NA	0	0	NA	80.54874391	0	30.38077909	0.559597876	0	0	250.9567988	502.8198337	0	0	411.3777409	0	0	25049.79489	117334.7029	1827.627545	332.8512433	0	85.59096209	4279.661213	6096.949189	58.43429426	0	3089.368519
273	1	1	0	1	0	0	1	NA	1	0	2	NA	NA	61.25	1.23	2	2	NA	NA	1	0	NA	0	0	NA	393.4460121	0	22.78671123	408.1848206	0	5.372466926	40807.79449	3856.974204	254.8926547	0	1439.026791	22.00987149	0	3536.583084	0	1464.958415	219.0404433	0	167.7060178	289.262115	27265.83502	0	4.41450364	1818.854999
274	1	1	0	1	0	1	3	2	1	1	1	NA	NA	5.7	0.1	2	2	NA	NA	1	1	NA	0	0	NA	92.80815752	0	27.66253145	730.7595417	0	142.8984041	4147.397742	2478.236987	131.1737309	0	390.9826872	52.00926265	0	28150.22762	0	3513.695295	481.2062934	0	79.74849718	102.8407123	12396.4635	37.13977427	0	2695.99452
275	0	0	.	1	0	0	0	1	2	0	0	NA	NA	0	0	0	0	NA	NA	0	0	NA	0	1	NA	378.0046319	5344.546649	93.01088546	15.59379724	1133.70187	104.7060723	5762.992806	3573.035589	170.3878223	0	548.8655364	0	0	2797.191582	6848.095734	3958.557637	601.8536601	0	17.01080125	0	32285.55348	88.22696877	1.476014032	1433.176664
277	1	0	1	0	0	2	3	2	3	0	1	NA	NA	0.98	0.02	0	2	NA	NA	1	1	NA	0	0	NA	0	0	0	548.6476853	0	39.88071679	2625.575056	6268.208845	59.0715575	4.154452701	382.1306373	14.9743953	0	74123.61469	89269.33509	6062.236598	1167.073197	0	7095.271841	162.0252396	333603.0994	102.9772284	11.56600432	3966.095277
289	1	0	1	0	0	0	1	2	0	0	1	0	0	4.31	0.1	2	2	0.22	0.4	1	1	1	0	0	1	258.671049	3205.980769	0	657.9581747	0	819.896266	25347.79501	2838.87378	68.2973172	0	2430.206878	38.61308406	689.292531	1321.3793	27848.83216	0	899.1209586	0	487.0138682	6410.410545	46404.47652	524.0350842	0	10969.84317
290	1	0	1	NA	0	0	0	1	0	1	3	NA	NA	0	0	0	0	0.22	0.17	0	0	0	0	0	0	611.932248	1029.321741	0.75216095	289.1971565	0	0	8908.674499	952.58426	818.9191986	89.86954772	387.6294849	0	278.5521036	813.757407	122249.4997	28.89618831	504.0690323	0	517.8272328	15685.5895	9737.442661	557.3070604	42.6959732	13310.24781
292	1	1	0	0	0	0	0	0	1	0	NA	NA	NA	5.65	0.1	2	2	8.86	8.86	1	1	1	0	0	1	1349.51374	6909.865733	0	1906.977982	0	65.4896751	10069.99306	1754.559608	728.4040649	10.96669195	2075.482416	161.3963209	134.3507344	5100.95729	48598.91409	62.98699082	2414.922787	0	0	21556.93176	15484.68145	6455.886094	0	15190.16408
306	1	1	0	0	0	0	0	0	1	1	NA	NA	NA	3.23	0.1	1	2	10	10	0	0	0	0	0	1	538.420644	65990.39216	0	7616.464287	0	305.932777	52551.08664	2068.063607	6383.483678	0	6925.42883	565.8284212	1108.153142	2879.58055	53972.10816	536.220014	7791.195685	0	261.6412382	13970.87397	7238.42825	1303.698805	68.66149909	20501.43074
319	1	0	1	0	0	0	0	4	0	1	0	0	NA	0	0	0	0	0.2	0.33	0	0	0	0	0	1	20.2180597	1810.830355	0	287.6771802	0	0	4073.459425	678.4155692	0	0	1669.273042	0	169.2401646	905.996904	5886060	620.0190824	4557.158852	0	570.833264	26295.39479	5784.707922	5652.920627	116.9714338	20978.63926
328	1	0	0	0	0	1	1	1	0	1	NA	NA	NA	10.5	0.1	2	2	7.09	7.27	1	1	1	0	0	1	1069.95076	7840.737962	0	8395.269817	0	331.410842	10301.36274	4533.517781	3441.725445	59.9899074	3338.991739	563.9341988	332.7789638	4969.21284	43944.36624	609.404542	6524.518643	0	111.4616288	17695.51409	13434.83345	2649.916261	0	12519.76352
330	1	1	0	0	0	1	0	2	0	0	0	NA	NA	5.39	0.1	2	2	1.05	1.01	1	1	1	0	0	1	595.999105	8442.562613	0	997.6290161	0	173.305207	34799.40641	5101.793389	706.8461836	216.3440247	1652.219381	38.94410338	179.2280239	3146.17565	82580.05411	1870.897726	3639.652888	610.4286329	1463.324666	9290.984026	37176.79936	3475.509041	0	32438.78792
333	1	1	0	0	0	1	1	0	0	1	NA	NA	NA	2.25	0.1	1	2	5.6	6.39	1	1	1	0	0	1	889.210924	2227.816528	27.1814064	1053.468218	0	150.670595	8313.551545	89.59204661	2730.55998	140.9021509	856.8060172	277.410377	189.3891032	629.413075	43588.24893	121.0537456	1285.172479	0	12.46066336	5780.544879	2915.799542	1244.547399	95.57134767	11787.33988
344	1	0	1	NA	0	1	1	1	0	0	0	NA	NA	4.21	0.1	2	2	2.04	1.88	1	1	1	0	0	1	0	7516.362778	0	983.0338096	0	7.38723032	5643.530789	1270.773368	126.1910662	0	1140.104176	0	60.88658072	3970.10941	5886060	3981.088402	1453.750225	0	3504.613131	3798.082462	45759.2029	280.7210227	270.3803186	29170.70637
347	1	0	0	1	0	2	1	1	0	0	1	NA	NA	0.6	0.1	0	2	3.43	3.78	1	1	0	0	0	1	630.089541	13909.40621	0	1864.350514	0	141.034811	7845.749117	1451.724975	3329.889836	0	1705.871742	153.6809335	240.7200203	5892.71545	5886060	7937.759197	1238.521689	0	1202.026189	3967.09045	39580.51438	115.2094696	22.29487937	1175940
372	1	1	0	1	0	2	2	3	0	0	0	NA	NA	4	0.1	2	2	0.88	0.64	1	1	1	0	0	1	265.371038	1483.554487	4.21884308	455.592975	368.4418286	100.069309	9065.916694	1351.699551	0	139.704046	464.2041781	20.91666002	308.1224766	4235.87039	5886060	2012.922379	1033.329553	87.6975674	1831.200834	2675.980096	433.440355	310.8078309	119.2151154	19466.48323
379	1	0	1	0	0	0	3	4	0	0	0	0	84	1.96	0.1	0	0	0.3	0.09	1	1	1	0	0	1	937.542085	1705.904182	0	288.043188	0	0	4063.074637	1229.328555	0	261.8690386	809.1382127	0	43.7292476	2542.16395	5886060	3089.312608	632.6334213	81.88663918	901.5144978	2719.094287	20800.32361	182.3467146	160.6835696	117594.6221
384	1	0	1	0	0	0	1	0	1	1	NA	NA	NA	0	0	0	0	-0.01	0.06	1	1	0	0	0	1	0	3899.372048	0	634.6262678	0	0	34696.69883	360.1457507	0	99.11459758	1318.621378	4.279825793	87.22960216	7840.26637	5886060	2900.972917	1689.893454	3151.988808	3051.972832	7224.749063	325.6448332	182.9334151	265.5270796	69448.48772
391	1	0	1	NA	1	1	1	0	0	0	NA	NA	NA	0	0	1	0	0.08	0.27	1	1	1	0	0	1	62.9535537	965.499518	0	123.9582742	0	0	2519.058268	1299.98353	121.2377059	21.55483029	1447.976086	0	133.4687508	5856.29989	46816.97631	710.3846703	671.207905	0	0	14948.70708	11967.98145	100.7472173	34.8377382	20390.75597
396	1	0	0	0	0	0	3	0	0	0	NA	NA	NA	4.02	0.1	1	2	0.53	0.56	1	1	1	0	0	1	1704.11375	8942.400153	0	3623.110388	116.3571868	0	15469.39164	721.3514668	646.9483582	0	3519.569175	109.2859437	571.3561361	4774.82977	5886060	2134.362151	1869.467771	10.90633796	533.6039715	2637.597352	490970.7396	401.6825009	0	23637.89684
403	0	0	0	1	0	0	3	4	2	1	0	0	99	0	0	0	0	0.12	0.03	0	0	0	0	0	1	597.616603	7309.967032	12.9542952	5495.472832	0	0	4741.489354	3351.089344	0	103.5841199	2144.318689	4.661477238	273.7354662	74098.477	5886060	3712.788818	1860.815548	139.1250663	6296.282689	6436.108559	3434.920298	2768.967015	161.7897277	1175940
439	1	0	1	0	0	0	0	1	2	0	NA	NA	NA	1.27	0.1	0	2	2.26	3.19	1	1	1	0	0	1	205.962514	4267.656496	0	428.6498251	0	26.7973005	9485.749738	1659.08942	189.2015482	0	693.121695	156.1535799	0	1844.33018	5886060	31.40229224	124.8555834	0	138.3044973	6944.205691	16557.98897	546.8803229	0	17920.37212
445	1	0	1	0	0	1	0	2	0	0	0	NA	NA	5.39	0.1	2	2	1.05	1.01	1	1	1	0	0	1	75.9560801	6897.375563	0	737.6081542	0	23.217398	33896.89542	4037.019817	443.5481762	25.49248338	796.8624283	39.73923587	236.2890694	3964.07726	5886060	5187.219032	6519.325486	2994.693267	743.5068709	15007.87608	91443.40511	390.1999762	90.15789133	62395.80569
458	1	0	1	0	0	0	3	1	1	1	1	15	1	5	0.1	2	2	5.83	8.05	1	1	1	0	0	1	259.105751	12177.49959	0	9657.614839	0	0	10674.8901	777.097285	853.3196235	99.72287229	1261.429476	261.5032074	101.5088459	2369.55454	27844.46032	632.2532814	9848.357441	0	23.02197285	11139.93849	9558.832581	3561.607896	81.57899032	19399.45088
471	1	1	0	0	1	2	3	3	0	0	0	0	84	0	0	0	0	0	0	1	1	1	0	0	1	0	842.1549986	0	1400.114681	0	0	10755.21152	906.9763772	0	81.9793742	580.8761889	0	0	1542.07642	5886060	485.5572825	7607.476818	0	0	19028.0275	17248.67404	3109.073599	371.7367514	14599.53852
[truncated: 54 more columns]
